# Supplementary material for: Induction of Metabolic Changes in Amino Acid, Fatty Acid, Tocopherol, and Phytosterol Profiles by Exogenous Methyl Jasmonate Application in Tomato Fruits
Source: Plants (Basel). 2022 Jan 28;11(3):366. doi: 10.3390/plants11030366 (PMC8838126; doi:10.3390/plants11030366)
Supplement: Supplementary file 1 [file plants-11-00366-s001.zip]

Archive with 3 entries (3 files):
- plants-1525363-SI/Table S1_reviewed.pdf
- plants-1525363-SI/Table S2_.pdf
- plants-1525363-SI/Table S3_.pdf
